# Supplementary material for: CTLA-4 antibody-drug conjugate reveals autologous destruction of B-lymphocytes associated with regulatory T cell impairment
Source: eLife. 2023 Dec 21;12:RP87281. doi: 10.7554/eLife.87281 (PMC10735222; doi:10.7554/eLife.87281)
Supplement: Figure 1—source data 1. — Data 1. Panel A. SDS-gel; Data 2. Panel B. ELISA binding; Data 3. Panel C. Flow binding; Data 4. Panel E. Tregs; Data 5. Panel F. CTLA-4; Data 6. Panel G. Ki67; Data 7. Panel H. B cells; Data 8. Panel I. Ki67; Data 9. Panel J. Tregs; Data 10. Panel K. CTLA-4; Data 11. Panel L. Ki67; Data 12. Panel N. Mature B cells; Data 13. Panel O. Immature T1 B cells; Data 14. Panel Q. Progenitor B cells; Data 15. Panel R. CD21/CD35. [file elife-87281-fig1-data1.zip › Figure 1-Source Data/Figure 1-Source Data 4.xlsx]

## Sheet: Sheet1
	Fig. 1E % foxp3 in CD4			Fig. 1E normalized cell number
	hIgGFc	Ipi-DM1		hIgGFc	Ipi-DM1
	7.26	6.52		0.819909	0.505332
	8.11	5.84		1.12978	0.635849
	7.16	6.9		1.06912	0.636489
	8.97	6.93		0.978714	0.537443
	8.66	6.05		1.00217	0.580633
	7.81	7.96		0.98098	1.00067
	7.89	6.79		1.01961	0.695054
	8.54	7.1		1.17127	1.20697
	8.36	6.82		1.38348	0.537948
	8.48	7.14		1.02205	0.707672
	7.78	8.98		0.809216	1.0394
	8.73	7.22		0.772053	0.651862
	8.78	7.08		0.841932	0.561691
		8.27			0.627666
