# Supplementary material for: CTLA-4 antibody-drug conjugate reveals autologous destruction of B-lymphocytes associated with regulatory T cell impairment
Source: eLife. 2023 Dec 21;12:RP87281. doi: 10.7554/eLife.87281 (PMC10735222; doi:10.7554/eLife.87281)
Supplement: Figure 1—figure supplement 4—source data 1. — Data 1. Panel A. Tregs; Data 2. Panel B. CTLA-4; Data 3. Panel C. Ki67; Data 4. Panel D. CD4-nonTregs; Data 5. Panel D. CTLA-4; Data 6. Panel F. B cells; Data 7. Panel G. Ki67. [file elife-87281-fig1-figsupp4-data1.zip › Figure 1-Figure Supplement 4-Source Data/Figure 1-Figure Supplement 4-Source Data 1.xlsx]

## Sheet: Sheet1
	A) % foxp3 in CD4			A) normalized cell number
	hIgGFc	hIgGFc-DM1		hIgGFc	hIgGFc-DM1
	7.7	6.25		1.1	0.7
	7.2	7.2		1.1	1.1
	6.5	6.8		0.9	1
	5.9	6.4		0.8	0.8
	6	8		1	1.2
	6.9	5.4		1.2	0.4
	7.2	8.76		1.02	1.26
	8.12	7.98		1.27	0.95
	8.45	8.09		0.76	1.04
	7.58	8.76		0.77	0.77
	8.72	7.3		1.17	1.06
