# Supplementary material for: CTLA-4 antibody-drug conjugate reveals autologous destruction of B-lymphocytes associated with regulatory T cell impairment
Source: eLife. 2023 Dec 21;12:RP87281. doi: 10.7554/eLife.87281 (PMC10735222; doi:10.7554/eLife.87281)
Supplement: Figure 1—figure supplement 4—source data 1. — Data 1. Panel A. Tregs; Data 2. Panel B. CTLA-4; Data 3. Panel C. Ki67; Data 4. Panel D. CD4-nonTregs; Data 5. Panel D. CTLA-4; Data 6. Panel F. B cells; Data 7. Panel G. Ki67. [file elife-87281-fig1-figsupp4-data1.zip › Figure 1-Figure Supplement 4-Source Data/Figure 1-Figure Supplement 4-Source Data 2.xlsx]

## Sheet: Sheet1
	B)
	hIgGFc	hIgGFc-DM1
	1.2182	1.42515
	1.26076	1.39873
	0.998043	1.0817
	0.817515	1.25636
	0.915851	1.00978
	0.789628	1.04648
	1.11417	1.40551
	1.08793	1.17192
	0.880577	1.08661
	1.07743	1.02756
	0.839895	1.17585
