# Supplementary material for: CTLA-4 antibody-drug conjugate reveals autologous destruction of B-lymphocytes associated with regulatory T cell impairment
Source: eLife. 2023 Dec 21;12:RP87281. doi: 10.7554/eLife.87281 (PMC10735222; doi:10.7554/eLife.87281)
Supplement: Figure 1—figure supplement 4—source data 1. — Data 1. Panel A. Tregs; Data 2. Panel B. CTLA-4; Data 3. Panel C. Ki67; Data 4. Panel D. CD4-nonTregs; Data 5. Panel D. CTLA-4; Data 6. Panel F. B cells; Data 7. Panel G. Ki67. [file elife-87281-fig1-figsupp4-data1.zip › Figure 1-Figure Supplement 4-Source Data/Figure 1-Figure Supplement 4-Source Data 3.xlsx]

## Sheet: Sheet1
	C)
	hIgGFc	hIgGFc-DM1
	24.6	30.8
	35.2	31.8
	26.3	26.9
	23.2	37.9
	24.5	29.5
	21.8	33.9
	18.9	24.8
	22.3	16.8
	16.2	22
	19.3	24.3
	15.1	24.7
