# Supplementary material for: CTLA-4 antibody-drug conjugate reveals autologous destruction of B-lymphocytes associated with regulatory T cell impairment
Source: eLife. 2023 Dec 21;12:RP87281. doi: 10.7554/eLife.87281 (PMC10735222; doi:10.7554/eLife.87281)
Supplement: Figure 1—figure supplement 4—source data 1. — Data 1. Panel A. Tregs; Data 2. Panel B. CTLA-4; Data 3. Panel C. Ki67; Data 4. Panel D. CD4-nonTregs; Data 5. Panel D. CTLA-4; Data 6. Panel F. B cells; Data 7. Panel G. Ki67. [file elife-87281-fig1-figsupp4-data1.zip › Figure 1-Figure Supplement 4-Source Data/Figure 1-Figure Supplement 4-Source Data 4.xlsx]

## Sheet: Sheet1
	D) % CD4-nonTregs			D) normalized cell number
	hIgGFc	hIgGFc-DM1		hIgGFc	hIgGFc-DM1
	19.9	17.7		1	0.7
	17.9	16.5		1	1
	21	19.8		1	1
	20.5	18.2		0.9	0.9
	20	18.6		1.2	0.9
	22.8	18.9		1.1	0.5
	20.69	19.43		1.15	1.14
	21.22	21.35		1.25	0.95
	22.06	22.06		0.71	1.03
	21.63	17.7		0.82	0.7
	22.55	23.27		1.07	1.17
