# Supplementary material for: CTLA-4 antibody-drug conjugate reveals autologous destruction of B-lymphocytes associated with regulatory T cell impairment
Source: eLife. 2023 Dec 21;12:RP87281. doi: 10.7554/eLife.87281 (PMC10735222; doi:10.7554/eLife.87281)
Supplement: Figure 1—figure supplement 4—source data 1. — Data 1. Panel A. Tregs; Data 2. Panel B. CTLA-4; Data 3. Panel C. Ki67; Data 4. Panel D. CD4-nonTregs; Data 5. Panel D. CTLA-4; Data 6. Panel F. B cells; Data 7. Panel G. Ki67. [file elife-87281-fig1-figsupp4-data1.zip › Figure 1-Figure Supplement 4-Source Data/Figure 1-Figure Supplement 4-Source Data 5.xlsx]

## Sheet: Sheet1
	E)
	hIgGFc	hIgGFc-DM1
	1.48501	1.67063
	0.950976	1.06092
	0.769634	1.16944
	0.908139	1.02094
	1.03379	1.0752
	0.852451	1.21371
	0.983718	1.25509
	1.14654	0.956581
	0.861601	0.970149
	1.17368	1.02442
	0.834464	1.03121
