# Supplementary material for: CTLA-4 antibody-drug conjugate reveals autologous destruction of B-lymphocytes associated with regulatory T cell impairment
Source: eLife. 2023 Dec 21;12:RP87281. doi: 10.7554/eLife.87281 (PMC10735222; doi:10.7554/eLife.87281)
Supplement: Figure 1—figure supplement 4—source data 1. — Data 1. Panel A. Tregs; Data 2. Panel B. CTLA-4; Data 3. Panel C. Ki67; Data 4. Panel D. CD4-nonTregs; Data 5. Panel D. CTLA-4; Data 6. Panel F. B cells; Data 7. Panel G. Ki67. [file elife-87281-fig1-figsupp4-data1.zip › Figure 1-Figure Supplement 4-Source Data/Figure 1-Figure Supplement 4-Source Data 6.xlsx]

## Sheet: Sheet1
	F) % B220			F) normalized cell number
	hIgGFc	hIgGFc-DM1		hIgGFc	hIgGFc-DM1
	48.5	46.9		1	0.8
	49.3	44.2		1.2	1.1
	47	48.2		0.9	1
	46.4	48.9		0.8	1
	47.1	51.6		1.1	1.1
	41.4	48.6		0.9	0.6
	47.5	51.4		1.24519	1.42714
	46.5	46.1		1.29684	0.973781
	45.5	48.3		0.692955	1.06399
	45.9	49.8		0.82075	0.922697
	42.3	43.2		0.944167	1.02337
