# Supplementary material for: CTLA-4 antibody-drug conjugate reveals autologous destruction of B-lymphocytes associated with regulatory T cell impairment
Source: eLife. 2023 Dec 21;12:RP87281. doi: 10.7554/eLife.87281 (PMC10735222; doi:10.7554/eLife.87281)
Supplement: Figure 1—figure supplement 4—source data 1. — Data 1. Panel A. Tregs; Data 2. Panel B. CTLA-4; Data 3. Panel C. Ki67; Data 4. Panel D. CD4-nonTregs; Data 5. Panel D. CTLA-4; Data 6. Panel F. B cells; Data 7. Panel G. Ki67. [file elife-87281-fig1-figsupp4-data1.zip › Figure 1-Figure Supplement 4-Source Data/Figure 1-Figure Supplement 4-Source Data 7.xlsx]

## Sheet: Sheet1
	G)
	hIgGFc	hIgGFc-DM1
	11.8	10.5
	13.2	9.18
	11	8.6
	5.64	5.84
	5.39	9.84
	11.9	6.28
	7.54	10.6
	11.4	15.6
	15.4	15.8
	10.7	14.6
	12.7	14.9
