# Supplementary material for: CTLA-4 antibody-drug conjugate reveals autologous destruction of B-lymphocytes associated with regulatory T cell impairment
Source: eLife. 2023 Dec 21;12:RP87281. doi: 10.7554/eLife.87281 (PMC10735222; doi:10.7554/eLife.87281)
Supplement: Figure 1—figure supplement 6—source data 1. — Data 1. Panel A. Spleen Tregs; Data 2. Panel B. Spleen B cells; Data 3. Panel C. Lymph node Tregs; Data 4. Panel D. Lymph node B cells. [file elife-87281-fig1-figsupp6-data1.zip]

Archive with 4 entries (4 files):
- Figure 1-Figure Supplement 6-Source Data/Figure 1-Figure supplement 6-Source Data 1.xlsx
- Figure 1-Figure Supplement 6-Source Data/Figure 1-Figure supplement 6-Source Data 2.xlsx
- Figure 1-Figure Supplement 6-Source Data/Figure 1-Figure supplement 6-Source Data 3.xlsx
- Figure 1-Figure Supplement 6-Source Data/Figure 1-Figure supplement 6-Source Data 4.xlsx
