# Supplementary material for: CTLA-4 antibody-drug conjugate reveals autologous destruction of B-lymphocytes associated with regulatory T cell impairment
Source: eLife. 2023 Dec 21;12:RP87281. doi: 10.7554/eLife.87281 (PMC10735222; doi:10.7554/eLife.87281)
Supplement: Figure 1—figure supplement 6—source data 1. — Data 1. Panel A. Spleen Tregs; Data 2. Panel B. Spleen B cells; Data 3. Panel C. Lymph node Tregs; Data 4. Panel D. Lymph node B cells. [file elife-87281-fig1-figsupp6-data1.zip › Figure 1-Figure Supplement 6-Source Data/Figure 1-Figure supplement 6-Source Data 1.xlsx]

## Sheet: Sheet1
	A) % foxp3 in CD4 spleen			A) cell number
	hIgGFc	Ipi-DM1		hIgGFc	Ipi-DM1
	9.87	9.54		570624	279184
	8.51	8.4		292732	245372
	8.57	9.56		472181	396486
	8.89	10.6		335545	440455
	7.55	9.42		235170	351694
	8.81	9.16		196807	187853
		8.94			178680
