# Supplementary material for: CTLA-4 antibody-drug conjugate reveals autologous destruction of B-lymphocytes associated with regulatory T cell impairment
Source: eLife. 2023 Dec 21;12:RP87281. doi: 10.7554/eLife.87281 (PMC10735222; doi:10.7554/eLife.87281)
Supplement: Figure 1—figure supplement 6—source data 1. — Data 1. Panel A. Spleen Tregs; Data 2. Panel B. Spleen B cells; Data 3. Panel C. Lymph node Tregs; Data 4. Panel D. Lymph node B cells. [file elife-87281-fig1-figsupp6-data1.zip › Figure 1-Figure Supplement 6-Source Data/Figure 1-Figure supplement 6-Source Data 2.xlsx]

## Sheet: Sheet1
	B) % B220 spleen			B) cell number
	hIgGFc	Ipi-DM1		hIgGFc	Ipi-DM1
	45.6	37.1		6930000	2530000
	46.8	43.7		6230000	4580000
	51.6	45.1		11600000	5110000
	49	45.5		6250000	8670000
	46.6	42.3		6220000	5490000
	42.4	38.2		3060000	2250000
		34.7			2860000
