# Supplementary material for: CTLA-4 antibody-drug conjugate reveals autologous destruction of B-lymphocytes associated with regulatory T cell impairment
Source: eLife. 2023 Dec 21;12:RP87281. doi: 10.7554/eLife.87281 (PMC10735222; doi:10.7554/eLife.87281)
Supplement: Figure 1—figure supplement 6—source data 1. — Data 1. Panel A. Spleen Tregs; Data 2. Panel B. Spleen B cells; Data 3. Panel C. Lymph node Tregs; Data 4. Panel D. Lymph node B cells. [file elife-87281-fig1-figsupp6-data1.zip › Figure 1-Figure Supplement 6-Source Data/Figure 1-Figure supplement 6-Source Data 4.xlsx]

## Sheet: Sheet1
	D) % B220 LNs			D) cell number
	hIgGFc	Ipi-DM1		hIgGFc	Ipi-DM1
	30.1	33.1		633418	1426385
	24.7	35.6		354079	2991639
	27.2	36.4		208015	1814009
	23.1	49.1		574150	2226263
	26	52.4		741374	4053402
