# Supplementary material for: CTLA-4 antibody-drug conjugate reveals autologous destruction of B-lymphocytes associated with regulatory T cell impairment
Source: eLife. 2023 Dec 21;12:RP87281. doi: 10.7554/eLife.87281 (PMC10735222; doi:10.7554/eLife.87281)
Supplement: Figure 1—figure supplement 7—source data 1. — Data 1. Panel B. Pre B Cells; Data 2. Panel C. Pre-pro/pro B cells. [file elife-87281-fig1-figsupp7-data1.zip › Figure 1-Figure Supplement 7-Source Data/Figure 1-Figure Supplement 7-Source Data 1.xlsx]

## Sheet: Sheet1
	B) % Pre B cells			B) cell number
	hIgGFc	Ipi-DM1		hIgGFc	Ipi-DM1
	19.3	23.9		404272	214698
	20.8	27		397834	349793
	14.4	26.8		154688	333220
	14.8	32.6		265650	238916
	15.6	23.1		159557	297383
