# Supplementary material for: CTLA-4 antibody-drug conjugate reveals autologous destruction of B-lymphocytes associated with regulatory T cell impairment
Source: eLife. 2023 Dec 21;12:RP87281. doi: 10.7554/eLife.87281 (PMC10735222; doi:10.7554/eLife.87281)
Supplement: Figure 1—figure supplement 7—source data 1. — Data 1. Panel B. Pre B Cells; Data 2. Panel C. Pre-pro/pro B cells. [file elife-87281-fig1-figsupp7-data1.zip › Figure 1-Figure Supplement 7-Source Data/Figure 1-Figure Supplement 7-Source Data 2.xlsx]

## Sheet: Sheet1
	C) % Pre-pro/pro B cells			C) cell number
	hIgGFc	Ipi-DM1		hIgGFc	Ipi-DM1
	11.9	25.6		249510	230563
	14.2	22.5		270933	291797
	17.9	15.2		191917	189227
	12.6	21		225834	153455
	13.2	21.3		135149	275088
