# Supplementary material for: CTLA-4 antibody-drug conjugate reveals autologous destruction of B-lymphocytes associated with regulatory T cell impairment
Source: eLife. 2023 Dec 21;12:RP87281. doi: 10.7554/eLife.87281 (PMC10735222; doi:10.7554/eLife.87281)
Supplement: Figure 2—source data 1. — Data 1. Panel C. B220hi apoptosis; Data 2. Panel D. B220lo apoptosis. [file elife-87281-fig2-data1.zip]

Archive with 2 entries (2 files):
- Figure 2-Source Data/Figure 2-Source Data 1.xlsx
- Figure 2-Source Data/Figure 2-Source Data 2.xlsx
