# Supplementary material for: CTLA-4 antibody-drug conjugate reveals autologous destruction of B-lymphocytes associated with regulatory T cell impairment
Source: eLife. 2023 Dec 21;12:RP87281. doi: 10.7554/eLife.87281 (PMC10735222; doi:10.7554/eLife.87281)
Supplement: Figure 2—source data 1. — Data 1. Panel C. B220hi apoptosis; Data 2. Panel D. B220lo apoptosis. [file elife-87281-fig2-data1.zip › Figure 2-Source Data/Figure 2-Source Data 1.xlsx]

## Sheet: Sheet1
	Fig. 1C
		hIgGFc					Ipi-DM1
	Early- Apo	10.2	12.5	14.5	16	16.6	13.1	13.9	17.2	12.5	17.4
	Late- Apo	12.2	19.9	24.6	24.6	16.1	34.3	42.6	33.1	45.1	39.7
