# Supplementary material for: CTLA-4 antibody-drug conjugate reveals autologous destruction of B-lymphocytes associated with regulatory T cell impairment
Source: eLife. 2023 Dec 21;12:RP87281. doi: 10.7554/eLife.87281 (PMC10735222; doi:10.7554/eLife.87281)
Supplement: Figure 2—source data 1. — Data 1. Panel C. B220hi apoptosis; Data 2. Panel D. B220lo apoptosis. [file elife-87281-fig2-data1.zip › Figure 2-Source Data/Figure 2-Source Data 2.xlsx]

## Sheet: Sheet1
	Fig. 1D
		hIgGFc					Ipi-DM1
	Early- Apo	6.64	11.8	18.1	18.8	21.1	9.81	10.2	15.8	14.9	13.8
	Late- Apo	20.1	20.7	15.1	21.6	19.6	29	17.8	18	32.1	24.2
