# Supplementary material for: CTLA-4 antibody-drug conjugate reveals autologous destruction of B-lymphocytes associated with regulatory T cell impairment
Source: eLife. 2023 Dec 21;12:RP87281. doi: 10.7554/eLife.87281 (PMC10735222; doi:10.7554/eLife.87281)
Supplement: Figure 2—figure supplement 1—source data 1. — Data 1. Panel A. Blood B cell apoptosis; Data 2. Panel B. Spleen B cell apoptosis; Data 3. Panel C. Lymph node B cell apoptosis. [file elife-87281-fig2-figsupp1-data1.zip › Figure 2-Figure Supplement 1-Source Data/Figure 2-Figure Supplement 1-Source Data 1.xlsx]

## Sheet: Sheet1
	A) blood
		hIgGFc					Ipi-DM1
	Early- Apo	1.19	1.35	1.02	1.3	1.1	1.41	2.41	1.48	1.25	1.55
	Late- Apo	0.72	1.05	0.96	1.75	0.78	0.98	1.39	0.52	0.37	2.08
