# Supplementary material for: CTLA-4 antibody-drug conjugate reveals autologous destruction of B-lymphocytes associated with regulatory T cell impairment
Source: eLife. 2023 Dec 21;12:RP87281. doi: 10.7554/eLife.87281 (PMC10735222; doi:10.7554/eLife.87281)
Supplement: Figure 2—figure supplement 1—source data 1. — Data 1. Panel A. Blood B cell apoptosis; Data 2. Panel B. Spleen B cell apoptosis; Data 3. Panel C. Lymph node B cell apoptosis. [file elife-87281-fig2-figsupp1-data1.zip › Figure 2-Figure Supplement 1-Source Data/Figure 2-Figure Supplement 1-Source Data 2.xlsx]

## Sheet: Sheet1
	B) spleen
		hIgGFc					Ipi-DM1
	Early- Apo	9.68	10	9.13	6.84	8.68	10.9	10.7	9.26	7.98	9.77
	Late- Apo	40.6	42.3	47	48.9	56.2	47.5	47.9	43.6	57.8	52
