# Supplementary material for: CTLA-4 antibody-drug conjugate reveals autologous destruction of B-lymphocytes associated with regulatory T cell impairment
Source: eLife. 2023 Dec 21;12:RP87281. doi: 10.7554/eLife.87281 (PMC10735222; doi:10.7554/eLife.87281)
Supplement: Figure 2—figure supplement 1—source data 1. — Data 1. Panel A. Blood B cell apoptosis; Data 2. Panel B. Spleen B cell apoptosis; Data 3. Panel C. Lymph node B cell apoptosis. [file elife-87281-fig2-figsupp1-data1.zip › Figure 2-Figure Supplement 1-Source Data/Figure 2-Figure Supplement 1-Source Data 3.xlsx]

## Sheet: Sheet1
	C) LNs
		hIgGFc					Ipi-DM1
	Early- Apo	4.07	4.86	2.11	6.66	8.88	3.85	3.09	11.8	11.3	13
	Late- Apo	79.2	83.1	88.1	86.3	82.5	77.8	70.3	71.5	65.8	67.9
