# Supplementary material for: CTLA-4 antibody-drug conjugate reveals autologous destruction of B-lymphocytes associated with regulatory T cell impairment
Source: eLife. 2023 Dec 21;12:RP87281. doi: 10.7554/eLife.87281 (PMC10735222; doi:10.7554/eLife.87281)
Supplement: Figure 3—source data 1. — Data 1. Panel B. Time course CD45 cell number; Data 2. Panel C. Time course % B220 cells. Data 3. Panel D. Time course B cell number; Data 4. Panel E. Time course % Foxp3 cells; Data 5. Panel F. Time course Treg cell number; Data 6. Panel H. % Mature B cells; Data 7. Panel I. % Immature T1 B cells. [file elife-87281-fig3-data1.zip]

Archive with 7 entries (7 files):
- Figure 3-Source Data/Figure 3-Source Data 1.xlsx
- Figure 3-Source Data/Figure 3-Source Data 2.xlsx
- Figure 3-Source Data/Figure 3-Source Data 3.xlsx
- Figure 3-Source Data/Figure 3-Source Data 4.xlsx
- Figure 3-Source Data/Figure 3-Source Data 5.xlsx
- Figure 3-Source Data/Figure 3-Source Data 6.xlsx
- Figure 3-Source Data/Figure 3-Source Data 7.xlsx
