# Supplementary material for: CTLA-4 antibody-drug conjugate reveals autologous destruction of B-lymphocytes associated with regulatory T cell impairment
Source: eLife. 2023 Dec 21;12:RP87281. doi: 10.7554/eLife.87281 (PMC10735222; doi:10.7554/eLife.87281)
Supplement: Figure 3—source data 1. — Data 1. Panel B. Time course CD45 cell number; Data 2. Panel C. Time course % B220 cells. Data 3. Panel D. Time course B cell number; Data 4. Panel E. Time course % Foxp3 cells; Data 5. Panel F. Time course Treg cell number; Data 6. Panel H. % Mature B cells; Data 7. Panel I. % Immature T1 B cells. [file elife-87281-fig3-data1.zip › Figure 3-Source Data/Figure 3-Source Data 1.xlsx]

## Sheet: Sheet1
	Fig. 3B
	days	hIgGFc										Ipi-DM1
	3	1.0284	0.954991	1.06341	0.813719	1.13949	0.969122	1.54021	0.737742	1.18561	0.567415	1.38951	1.6103	1.26285	0.908465	0.923361	0.985331	0.842717	0.632083	0.73425	0.779937
	9	1.03	0.9	0.45	1.02	1.59	1.2	1.27	0.69	0.82	1.02	0.8	0.84	0.8	0.62	0.72	1.01	0.79	0.63	0.6	0.76
	13	1.11444	0.946148	0.785775	1.00309	1.15054	0.862086	1.20605	0.883461	1.10373	0.944832	0.841303	0.58324	0.844329	0.539746	0.582782	1.23794	1.52381	0.713931	0.932213	0.573887
	25	1.19925	0.767045	0.71841	0.871836	1.44346	0.979961	1.3241	1.04778	0.832655	0.815446	1.23006	1.68722	1.17607	1.13688	0.843032	1.47811	1.35578	1.76549	0.662111	0.77564
