# Supplementary material for: CTLA-4 antibody-drug conjugate reveals autologous destruction of B-lymphocytes associated with regulatory T cell impairment
Source: eLife. 2023 Dec 21;12:RP87281. doi: 10.7554/eLife.87281 (PMC10735222; doi:10.7554/eLife.87281)
Supplement: Figure 3—source data 1. — Data 1. Panel B. Time course CD45 cell number; Data 2. Panel C. Time course % B220 cells. Data 3. Panel D. Time course B cell number; Data 4. Panel E. Time course % Foxp3 cells; Data 5. Panel F. Time course Treg cell number; Data 6. Panel H. % Mature B cells; Data 7. Panel I. % Immature T1 B cells. [file elife-87281-fig3-data1.zip › Figure 3-Source Data/Figure 3-Source Data 6.xlsx]

## Sheet: Sheet1
	Fig. 3H
	hIgGFc	Ipi-DM1
	83.8	70.3
	81.3	64.4
	76.4	61
	75	56.6
	75.9	41.9
	80.3	47.9
