# Supplementary material for: CTLA-4 antibody-drug conjugate reveals autologous destruction of B-lymphocytes associated with regulatory T cell impairment
Source: eLife. 2023 Dec 21;12:RP87281. doi: 10.7554/eLife.87281 (PMC10735222; doi:10.7554/eLife.87281)
Supplement: Figure 3—figure supplement 1—source data 1. — Data 1. Panel A. Serum IgG; Data 2. Panel B. Serum IgM; Data 3. Panel C. Serum IgA; Data 4. Panel D. Serum IgE. [file elife-87281-fig3-figsupp1-data1.zip › Figure 3-Figure Supplement 1-Source Data/Figure 3-Figure Supplement 1-Source Data 2.xlsx]

## Sheet: Sheet1
	B) IgM
	days	hIgGFc					Ipi-DM1
	9	222.2	165.84	237.6	351.7	154.44	148.74	245.42	200.66	303.16	297.36
	13	265.4	202.22	190.56	288.44	292.78	479.64	554.62	281.46	367.24	481.42
	25	175.28	214.48	212.56	581.34	427.86	516.76	628.88	597.54	456.1	395.02
