# Supplementary material for: CTLA-4 antibody-drug conjugate reveals autologous destruction of B-lymphocytes associated with regulatory T cell impairment
Source: eLife. 2023 Dec 21;12:RP87281. doi: 10.7554/eLife.87281 (PMC10735222; doi:10.7554/eLife.87281)
Supplement: Figure 3—figure supplement 1—source data 1. — Data 1. Panel A. Serum IgG; Data 2. Panel B. Serum IgM; Data 3. Panel C. Serum IgA; Data 4. Panel D. Serum IgE. [file elife-87281-fig3-figsupp1-data1.zip › Figure 3-Figure Supplement 1-Source Data/Figure 3-Figure Supplement 1-Source Data 3.xlsx]

## Sheet: Sheet1
	C) IgA
	days	hIgGFc					Ipi-DM1
	9	29.3	28.4	34.3	14.9	61	70.5	181.3	196	131.8	41.1
	13	35.1	64	59.8	8.3	143.8	92.3	121.5	113.1	210	134.4
	25	23.5	51.7	44.6	12.9	204.5	191.3	378.6	257.1	160.1	56.5
