# Supplementary material for: CTLA-4 antibody-drug conjugate reveals autologous destruction of B-lymphocytes associated with regulatory T cell impairment
Source: eLife. 2023 Dec 21;12:RP87281. doi: 10.7554/eLife.87281 (PMC10735222; doi:10.7554/eLife.87281)
Supplement: Figure 3—figure supplement 1—source data 1. — Data 1. Panel A. Serum IgG; Data 2. Panel B. Serum IgM; Data 3. Panel C. Serum IgA; Data 4. Panel D. Serum IgE. [file elife-87281-fig3-figsupp1-data1.zip › Figure 3-Figure Supplement 1-Source Data/Figure 3-Figure Supplement 1-Source Data 4.xlsx]

## Sheet: Sheet1
	D) IgE
	days	hIgGFc					Ipi-DM1
	9	100.5	38.65	76.1	107.4	454.75	1792.35	2655.6	142.1	495.15	348
	13	94.95	34.7	30.5	120.7	867.4	2050.6	2023	679.1	1540.1	1469.35
	25	56.15	31.85	719.6	639.65	536.85	1070.6	1486.9	1573.35	1292.45	1264.25
