# Supplementary material for: CTLA-4 antibody-drug conjugate reveals autologous destruction of B-lymphocytes associated with regulatory T cell impairment
Source: eLife. 2023 Dec 21;12:RP87281. doi: 10.7554/eLife.87281 (PMC10735222; doi:10.7554/eLife.87281)
Supplement: Figure 3—figure supplement 2—source data 1. — Data 1. Panel A. Spleen weight. [file elife-87281-fig3-figsupp2-data1.zip › Figure 3-Figure Supplement 2-Source Data/Figure 3-Figure Supplement 2-Source Data 1.xlsx]

## Sheet: Sheet1
	A)
		hIgGFc							Ipi-DM1
	Day 9	77.5	81.4	97	80	73	97		80	98.7	96.1	107.6	82	113.3	120
	Day 13	81.5	71.3	85.8	91.7	80			104.4	161.2	98.4	137	123	127.4	126.7
