# Supplementary material for: CTLA-4 antibody-drug conjugate reveals autologous destruction of B-lymphocytes associated with regulatory T cell impairment
Source: eLife. 2023 Dec 21;12:RP87281. doi: 10.7554/eLife.87281 (PMC10735222; doi:10.7554/eLife.87281)
Supplement: Figure 4—source data 1. — Data 1. Panel A. CD4 T-cells; Data 2. Panel B. CD8 T-cells; Data 3. Panel C. Ki67; Data 4. Panel D. CD4 T-cell activation; Data 5. Panel E. CD8 T-cell activation. [file elife-87281-fig4-data1.zip]

Archive with 5 entries (5 files):
- Figure 4-Source Data/Figure 4-Source Data 1.xlsx
- Figure 4-Source Data/Figure 4-Source Data 2.xlsx
- Figure 4-Source Data/Figure 4-Source Data 3.xlsx
- Figure 4-Source Data/Figure 4-Source Data 4.xlsx
- Figure 4-Source Data/Figure 4-Source Data 5.xlsx
