# Supplementary material for: CTLA-4 antibody-drug conjugate reveals autologous destruction of B-lymphocytes associated with regulatory T cell impairment
Source: eLife. 2023 Dec 21;12:RP87281. doi: 10.7554/eLife.87281 (PMC10735222; doi:10.7554/eLife.87281)
Supplement: Figure 4—source data 1. — Data 1. Panel A. CD4 T-cells; Data 2. Panel B. CD8 T-cells; Data 3. Panel C. Ki67; Data 4. Panel D. CD4 T-cell activation; Data 5. Panel E. CD8 T-cell activation. [file elife-87281-fig4-data1.zip › Figure 4-Source Data/Figure 4-Source Data 1.xlsx]

## Sheet: Sheet1
	Fig. 4A %CD4 in CD45			Fig. 4A normalized cell number
	hIgGFc	Ipi-DM1		hIgGFc	Ipi-DM1
	22.4	21.7		0.897364	0.615112
	19	20.6		1.10663	0.864811
	22.2	23.5		1.1863	0.732938
	18.6	22		0.866793	0.615851
	20.9	22.7		0.919352	0.762821
	28.3	24.5		0.997669	0.998276
	24.8	23.6		1.02591	0.813254
	20.5	20.8		1.15649	1.43409
	19.6	18.2		1.39614	0.665099
	19.4	22.8		1.01589	0.835992
	16.5	24.4		0.877221	0.975656
	17.5	21.3		0.745624	0.761428
	20	19.9		0.808631	0.669434
		18.9			0.63974
