# Supplementary material for: CTLA-4 antibody-drug conjugate reveals autologous destruction of B-lymphocytes associated with regulatory T cell impairment
Source: eLife. 2023 Dec 21;12:RP87281. doi: 10.7554/eLife.87281 (PMC10735222; doi:10.7554/eLife.87281)
Supplement: Figure 4—source data 1. — Data 1. Panel A. CD4 T-cells; Data 2. Panel B. CD8 T-cells; Data 3. Panel C. Ki67; Data 4. Panel D. CD4 T-cell activation; Data 5. Panel E. CD8 T-cell activation. [file elife-87281-fig4-data1.zip › Figure 4-Source Data/Figure 4-Source Data 2.xlsx]

## Sheet: Sheet1
	Fig. 4B %CD8 in CD45			Fig. 4B normalized cell number
	hIgGFc	Ipi-DM1		hIgGFc	Ipi-DM1
	15.2	9.92		0.956543	0.442949
	12.8	16.1		1.16791	1.06331
	12.3	12.4		1.03833	0.60997
	13.1	12.4		0.961969	0.546143
	15.1	11.8		1.04271	0.623955
	16.8	14.1		0.929866	0.903065
	13.8	12.6		0.902673	0.681776
	14.3	11.6		1.25599	1.24483
	11.3	11.1		1.25086	0.627812
	11.9	12.2		0.974701	0.697073
	10.9	11.6		0.899191	0.720383
	12.3	11.2		0.819221	0.622771
	12.7	10.5		0.800036	0.549773
		9.8			0.517701
