# Supplementary material for: CTLA-4 antibody-drug conjugate reveals autologous destruction of B-lymphocytes associated with regulatory T cell impairment
Source: eLife. 2023 Dec 21;12:RP87281. doi: 10.7554/eLife.87281 (PMC10735222; doi:10.7554/eLife.87281)
Supplement: Figure 4—source data 1. — Data 1. Panel A. CD4 T-cells; Data 2. Panel B. CD8 T-cells; Data 3. Panel C. Ki67; Data 4. Panel D. CD4 T-cell activation; Data 5. Panel E. CD8 T-cell activation. [file elife-87281-fig4-data1.zip › Figure 4-Source Data/Figure 4-Source Data 4.xlsx]

## Sheet: Sheet1
	Fig. 4D
		hIgGFc					Ipi-DM1
	Naive	81.6	83.6	81.4	80	84	79.3	77.8	79.8	79.5	77.3
	CM	7.03	6.75	3.64	7.11	6.21	7.48	8.75	6.9	5.54	6.07
	EM	9.2	8.26	6.24	10.8	7.96	11	12.1	11.5	11.1	14.6
