# Supplementary material for: CTLA-4 antibody-drug conjugate reveals autologous destruction of B-lymphocytes associated with regulatory T cell impairment
Source: eLife. 2023 Dec 21;12:RP87281. doi: 10.7554/eLife.87281 (PMC10735222; doi:10.7554/eLife.87281)
Supplement: Figure 4—figure supplement 1—source data 1. — Data 1. Panel A. BM CD4 T-cell; Data 2. Panel B. BM CD8 T-cell; Data 3. Panel D. THY Tregs; Data 4. Panel E. THY CD4+CD8- T-cell; Data 5. Panel F. THY CD8+CD4- T-cell; Data 6. Panel G. THY CD4+CD8+ T-cell; Data 7. Panel H. Spleen CD4 T-cell; Data 8. Panel I. Spleen CD8 T-cell; Data 9. Panel J. Lymph node CD4 T-cell; Data 10. Panel K. Lymph node CD8 T-cell. [file elife-87281-fig4-figsupp1-data1.zip › Figure 4-Figure Supplement 1-Source Data/Figure 4-Figure Supplement 1-Source Data 5.xlsx]

## Sheet: Sheet1
	F) % CD8+CD4- THY			F) cell number
	hIgGFc	Ipi-DM1		hIgGFc	Ipi-DM1
	2.1	1.32		429734	229212
	1.74	2.02		426996	552672
	2.76	2.35		710424	299604
	1.6	1.66		275849	254663
	1.51	2.39		288139	390333
