# Supplementary material for: CTLA-4 antibody-drug conjugate reveals autologous destruction of B-lymphocytes associated with regulatory T cell impairment
Source: eLife. 2023 Dec 21;12:RP87281. doi: 10.7554/eLife.87281 (PMC10735222; doi:10.7554/eLife.87281)
Supplement: Figure 4—figure supplement 1—source data 1. — Data 1. Panel A. BM CD4 T-cell; Data 2. Panel B. BM CD8 T-cell; Data 3. Panel D. THY Tregs; Data 4. Panel E. THY CD4+CD8- T-cell; Data 5. Panel F. THY CD8+CD4- T-cell; Data 6. Panel G. THY CD4+CD8+ T-cell; Data 7. Panel H. Spleen CD4 T-cell; Data 8. Panel I. Spleen CD8 T-cell; Data 9. Panel J. Lymph node CD4 T-cell; Data 10. Panel K. Lymph node CD8 T-cell. [file elife-87281-fig4-figsupp1-data1.zip › Figure 4-Figure Supplement 1-Source Data/Figure 4-Figure Supplement 1-Source Data 8.xlsx]

## Sheet: Sheet1
	I) % CD8 spleen			I) cell number
	hIgGFc	Ipi-DM1		hIgGFc	Ipi-DM1
	15.1	14.3		3.33924e+06	1.78865e+06
	14.6	14.3		2.22873e+06	1.68081e+06
	12	12.8		3.06218e+06	2.18607e+06
	13.4	11.3		2.25458e+06	2.18187e+06
	14.5	12.7		1.96449e+06	2.23578e+06
	14.3	12.8		1.31019e+06	1.26631e+06
		13.1			1.1178e+06
