# Supplementary material for: CTLA-4 antibody-drug conjugate reveals autologous destruction of B-lymphocytes associated with regulatory T cell impairment
Source: eLife. 2023 Dec 21;12:RP87281. doi: 10.7554/eLife.87281 (PMC10735222; doi:10.7554/eLife.87281)
Supplement: Figure 4—figure supplement 2—source data 1. — Data 1. Panel A. BM T-cell Ki67; Data 2. Panel B. Spleen T-cell Ki67; Data 3. Panel C. Lymph Nodes T-cell Ki67. [file elife-87281-fig4-figsupp2-data1.zip › Figure 4-Figure Supplement 2-Source Data/Figure 4-Figure Supplement 2-Source Data 1.xlsx]

## Sheet: Sheet1
	A) CD4 -T BM			A) CD8 -T BM
	hIgGFc	Ipi-DM1		hIgGFc	Ipi-DM1
	16.4	30.8		13.9	31.2
	18.1	34.5		10.3	51.2
	21.5	25.5		14.4	22.9
	14.7	24.2		7.54	41.2
	14.5	33.6		7.83	46.2
