# Supplementary material for: CTLA-4 antibody-drug conjugate reveals autologous destruction of B-lymphocytes associated with regulatory T cell impairment
Source: eLife. 2023 Dec 21;12:RP87281. doi: 10.7554/eLife.87281 (PMC10735222; doi:10.7554/eLife.87281)
Supplement: Figure 4—figure supplement 2—source data 1. — Data 1. Panel A. BM T-cell Ki67; Data 2. Panel B. Spleen T-cell Ki67; Data 3. Panel C. Lymph Nodes T-cell Ki67. [file elife-87281-fig4-figsupp2-data1.zip › Figure 4-Figure Supplement 2-Source Data/Figure 4-Figure Supplement 2-Source Data 2.xlsx]

## Sheet: Sheet1
	B) CD4 -T spleen			B) CD8 -T spleen
	hIgGFc	Ipi-DM1		hIgGFc	Ipi-DM1
	11.2	23.9		12.9	31.5
	10.5	12.9		11.4	12.9
	14	23.8		20	29.3
	10.4	25.6		10.7	33.6
	8.51	15.9		9.56	17.7
	8.59	23		13	29.5
		21.2			29.5
