# Supplementary material for: CTLA-4 antibody-drug conjugate reveals autologous destruction of B-lymphocytes associated with regulatory T cell impairment
Source: eLife. 2023 Dec 21;12:RP87281. doi: 10.7554/eLife.87281 (PMC10735222; doi:10.7554/eLife.87281)
Supplement: Figure 4—figure supplement 2—source data 1. — Data 1. Panel A. BM T-cell Ki67; Data 2. Panel B. Spleen T-cell Ki67; Data 3. Panel C. Lymph Nodes T-cell Ki67. [file elife-87281-fig4-figsupp2-data1.zip › Figure 4-Figure Supplement 2-Source Data/Figure 4-Figure Supplement 2-Source Data 3.xlsx]

## Sheet: Sheet1
	C) CD4 -T LNs			C) CD8 -T LNs
	hIgGFc	Ipi-DM1		hIgGFc	Ipi-DM1
	10.7	29.8		8.67	35.3
	10.7	25.2		8.68	22.2
	9.09	31		13	23.6
	13.7	20.4		10.8	16.9
	17.1	20.6		19.5	18.5
