# Supplementary material for: CTLA-4 antibody-drug conjugate reveals autologous destruction of B-lymphocytes associated with regulatory T cell impairment
Source: eLife. 2023 Dec 21;12:RP87281. doi: 10.7554/eLife.87281 (PMC10735222; doi:10.7554/eLife.87281)
Supplement: Figure 5—source data 1. — Datat 1. Panel C. CD4 T-cells; Data 2. Panel D. CD8 T-cells; Data 3. Panel E. B cells; Data 4. Panel G. CD4 T-cells; Data 5. Panel H. CD8 T-cells; Data 6. Panel I. B cells. [file elife-87281-fig5-data1.zip]

Archive with 6 entries (6 files):
- Figure 5-Source Data/Figure 5-Source Data 1.xlsx
- Figure 5-Source Data/Figure 5-Source Data 2.xlsx
- Figure 5-Source Data/Figure 5-Source Data 3.xlsx
- Figure 5-Source Data/Figure 5-Source Data 4.xlsx
- Figure 5-Source Data/Figure 5-Source Data 5.xlsx
- Figure 5-Source Data/Figure 5-Source Data 6.xlsx
