# Supplementary material for: CTLA-4 antibody-drug conjugate reveals autologous destruction of B-lymphocytes associated with regulatory T cell impairment
Source: eLife. 2023 Dec 21;12:RP87281. doi: 10.7554/eLife.87281 (PMC10735222; doi:10.7554/eLife.87281)
Supplement: Figure 6—source data 1. — Data 1. Panel B. Tregs; Data 2. Panel C. CTLA-4; Data 3. Panel E. B cells; Data 4. Panel F. CD4 T-cell activation; Data 5. Panel G. CD8 T-cell activation; Data 6. Panel I. GranzymeB in CD45; Data 7. Panel J. GranzymeB in CD4; Data 8. Panel K. GranzymeB in CD8. [file elife-87281-fig6-data1.zip]

Archive with 8 entries (8 files):
- Figure 6-Source Data/Figure 6-Source Data 1.xlsx
- Figure 6-Source Data/Figure 6-Source Data 2.xlsx
- Figure 6-Source Data/Figure 6-Source Data 3.xlsx
- Figure 6-Source Data/Figure 6-Source Data 4.xlsx
- Figure 6-Source Data/Figure 6-Source Data 5.xlsx
- Figure 6-Source Data/Figure 6-Source Data 6.xlsx
- Figure 6-Source Data/Figure 6-Source Data 7.xlsx
- Figure 6-Source Data/Figure 6-Source Data 8.xlsx
