# Supplementary material for: CTLA-4 antibody-drug conjugate reveals autologous destruction of B-lymphocytes associated with regulatory T cell impairment
Source: eLife. 2023 Dec 21;12:RP87281. doi: 10.7554/eLife.87281 (PMC10735222; doi:10.7554/eLife.87281)
Supplement: Figure 6—source data 1. — Data 1. Panel B. Tregs; Data 2. Panel C. CTLA-4; Data 3. Panel E. B cells; Data 4. Panel F. CD4 T-cell activation; Data 5. Panel G. CD8 T-cell activation; Data 6. Panel I. GranzymeB in CD45; Data 7. Panel J. GranzymeB in CD4; Data 8. Panel K. GranzymeB in CD8. [file elife-87281-fig6-data1.zip › Figure 6-Source Data/Figure 6-Source Data 3.xlsx]

## Sheet: Sheet1
	Fig. 6E % B220				Fig. 6E normalized cell number
	hIgGFc	Ipi-DM1	Ipi-DM1+Belatacept		hIgGFc	Ipi-DM1	Ipi-DM1+Belatacept
	51.8	28.6	45.7		1.13	0.49	0.88
	47.1	36.2	41.3		0.9	0.64	0.88
	43.5	37.7	43.9		0.42	0.65	0.66
	46.1	22.5	31.3		1	0.29	0.49
	46.3	24.5	43.1		1.55	0.37	0.77
	48.2	26.2	43.9		1.24	0.3	0.8
	52	36.6	38.1		1.24	0.47	0.69
	52.2	29.5	37.1		1.25	0.3	0.59
	47.1	39.7	35.4		0.63	0.64	0.49
	42.9	20.8	42.2		0.65	0.26	0.64
	47.5	33.7	42.3		1.24519	0.746747	0.893932
	46.5	25.5	40.9		1.29684	0.441315	0.89595
	45.5	30.3	38.3		0.692955	0.4209	0.718007
	45.9	20.7	36.5		0.82075	0.270749	0.854154
	42.3	31.3	26		0.944167	0.521253	0.363843
