# Supplementary material for: CTLA-4 antibody-drug conjugate reveals autologous destruction of B-lymphocytes associated with regulatory T cell impairment
Source: eLife. 2023 Dec 21;12:RP87281. doi: 10.7554/eLife.87281 (PMC10735222; doi:10.7554/eLife.87281)
Supplement: Figure 6—source data 1. — Data 1. Panel B. Tregs; Data 2. Panel C. CTLA-4; Data 3. Panel E. B cells; Data 4. Panel F. CD4 T-cell activation; Data 5. Panel G. CD8 T-cell activation; Data 6. Panel I. GranzymeB in CD45; Data 7. Panel J. GranzymeB in CD4; Data 8. Panel K. GranzymeB in CD8. [file elife-87281-fig6-data1.zip › Figure 6-Source Data/Figure 6-Source Data 4.xlsx]

## Sheet: Sheet1
	Fig. 6F
		hIgGFc					Ipi-DM1					Ipi-DM1+ Belatacept
	Naive	88.3	87.6	87.9	87.3	86.3	75.3	76.5	76.9	71.1	85.5	87.5	88.3	81.4	84.6	76.9
	Central memory	4.31	3.8	3.97	3.82	2.8	5.39	3.83	5.9	4.55	3.79	3.63	3.7	4.66	4.48	6.26
	Effector memory	5.43	6	6.01	6.06	5.43	13	15	14.5	19.9	8.92	6.68	6.03	10	9.19	13.1
