# Supplementary material for: CTLA-4 antibody-drug conjugate reveals autologous destruction of B-lymphocytes associated with regulatory T cell impairment
Source: eLife. 2023 Dec 21;12:RP87281. doi: 10.7554/eLife.87281 (PMC10735222; doi:10.7554/eLife.87281)
Supplement: Figure 6—source data 1. — Data 1. Panel B. Tregs; Data 2. Panel C. CTLA-4; Data 3. Panel E. B cells; Data 4. Panel F. CD4 T-cell activation; Data 5. Panel G. CD8 T-cell activation; Data 6. Panel I. GranzymeB in CD45; Data 7. Panel J. GranzymeB in CD4; Data 8. Panel K. GranzymeB in CD8. [file elife-87281-fig6-data1.zip › Figure 6-Source Data/Figure 6-Source Data 8.xlsx]

## Sheet: Sheet1
	Fig. 6K
	hIgGFc	Ipi-DM1	Ipi-DM1+Belatacept
	0.55	5.87	2.39
	1.25	12.3	1.25
	3.88	7.16	1.57
	1.78	12.9	1.9
	0.57	4.49	2.23
