# Supplementary material for: CTLA-4 antibody-drug conjugate reveals autologous destruction of B-lymphocytes associated with regulatory T cell impairment
Source: eLife. 2023 Dec 21;12:RP87281. doi: 10.7554/eLife.87281 (PMC10735222; doi:10.7554/eLife.87281)
Supplement: Figure 6—figure supplement 2—source data 1. — Data 1. Cytokine production in T-cells. [file elife-87281-fig6-figsupp2-data1.zip › Figure 6-Figure Supplement 2-Source Data/Figure 6-Figure Supplement 2-Source Data 1.xlsx]

## Sheet: Sheet1
	TNF-alpha in CD4-T				TNF-alpha in CD8-T
	hIgGFc	Ipi-DM1	Ipi-DM1+Belatacept		hIgGFc	Ipi-DM1	Ipi-DM1+Belatacept
	3.61	3.43	4.31		2.43	3.37	6.58
	3.86	8.99	6.49		1.64	27.4	6.33
	2.72	6.9	6.37		2.25	13.4	4.77
	4.43	11.7	8.95		2.49	34.9	4.57
	4.47	7.19	4.67		2.36	21.7	4.16
	IFN-gamma in CD4-T				IFN-gamma in CD8-T
	hIgGFc	Ipi-DM1	Ipi-DM1+Belatacept		hIgGFc	Ipi-DM1	Ipi-DM1+Belatacept
	1.1	3.22	4.41		3.62	9.1	13.3
	0.76	4.25	1.62		2.66	32.2	9.54
	1.25	4.6	1.99		3.08	26.8	6.86
	1.29	14.2	3.09		4.96	53.6	8.31
	1.22	6.73	3.63		3.15	40.9	7.83
