# Supplementary material for: CTLA-4 antibody-drug conjugate reveals autologous destruction of B-lymphocytes associated with regulatory T cell impairment
Source: eLife. 2023 Dec 21;12:RP87281. doi: 10.7554/eLife.87281 (PMC10735222; doi:10.7554/eLife.87281)
Supplement: Figure 7—source data 1. — Data 1. Panel A. Elisa binding; Data 2. Panel D. Tregs; Data 3. Panel E. B cells; Data 4. Panel F. T-cell TNF-alpha; Data 5. Panel G. T-cell interferon-gamma. [file elife-87281-fig7-data1.zip]

Archive with 5 entries (5 files):
- Figure 7-Source Data/Figure 7-Source Data 1.xlsx
- Figure 7-Source Data/Figure 7-Source Data 2.xlsx
- Figure 7-Source Data/Figure 7-Source Data 3.xlsx
- Figure 7-Source Data/Figure 7-Source Data 4.xlsx
- Figure 7-Source Data/Figure 7-Source Data 5.xlsx
