# Supplementary material for: CTLA-4 antibody-drug conjugate reveals autologous destruction of B-lymphocytes associated with regulatory T cell impairment
Source: eLife. 2023 Dec 21;12:RP87281. doi: 10.7554/eLife.87281 (PMC10735222; doi:10.7554/eLife.87281)
Supplement: Figure 7—source data 1. — Data 1. Panel A. Elisa binding; Data 2. Panel D. Tregs; Data 3. Panel E. B cells; Data 4. Panel F. T-cell TNF-alpha; Data 5. Panel G. T-cell interferon-gamma. [file elife-87281-fig7-data1.zip › Figure 7-Source Data/Figure 7-Source Data 1.xlsx]

## Sheet: Sheet1
	Fig. 7A
	Ab ug/ mL	Adalimumab		Ipilimumab
	10	3.0846	2.9566	0.16	0.1681
	2.5	2.9518	2.9972	0.0759	0.0787
	0.625	3.0233	3.0016	0.0527	0.0552
	0.15625	2.965	2.9439	0.0469	0.0496
	0.039063	2.5292	2.4943	0.0429	0.0442
	0.009766	1.4289	1.4219	0.0432	0.0441
	0.002441	0.5558	0.5522	0.0422	0.0448
	0.00061	0.2007	0.1894	0.0437	0.0507
