# Supplementary material for: CTLA-4 antibody-drug conjugate reveals autologous destruction of B-lymphocytes associated with regulatory T cell impairment
Source: eLife. 2023 Dec 21;12:RP87281. doi: 10.7554/eLife.87281 (PMC10735222; doi:10.7554/eLife.87281)
Supplement: Figure 7—source data 1. — Data 1. Panel A. Elisa binding; Data 2. Panel D. Tregs; Data 3. Panel E. B cells; Data 4. Panel F. T-cell TNF-alpha; Data 5. Panel G. T-cell interferon-gamma. [file elife-87281-fig7-data1.zip › Figure 7-Source Data/Figure 7-Source Data 3.xlsx]

## Sheet: Sheet1
	Fig. 7E % B220				Fig. 7E normalized cell number
	hIgGFc	Ipi-DM1	Ipi-DM1+Adalimumab		hIgGFc	Ipi-DM1	Ipi-DM1+Adalimumab
	49.8	26.7	46.1		0.68	0.44	0.76
	56.8	33.9	38.8		1	0.68	0.82
	50.8	32.4	34.9		0.67	0.52	0.59
	50.1	18.9	33.4		0.81	0.24	0.17
	55.8	35.8	40.7		1.84	0.78	0.94
	56.8	29.3	50.4		1.19	0.4	1.27
	45.2	25.5	23.4		1	0.57	0.5
	49.9	37	33.2		1.34	0.73	0.79
	48.9	25.7	36.5		1.18	0.52	0.66
	45.5	25.6	29.6		0.68	0.34	0.59
	48.8	41.9	35.3		0.8	0.46	0.62
		21				0.25
