# Supplementary material for: CTLA-4 antibody-drug conjugate reveals autologous destruction of B-lymphocytes associated with regulatory T cell impairment
Source: eLife. 2023 Dec 21;12:RP87281. doi: 10.7554/eLife.87281 (PMC10735222; doi:10.7554/eLife.87281)
Supplement: Figure 7—figure supplement 1—source data 1. — Data 1. Panel B. B cells. [file elife-87281-fig7-figsupp1-data1.zip]

Archive with 1 entries (1 files):
- Figure 7-Figure Supplement 1-Source Data/Figure 7-Figure Supplement 1-Source Data 1.xlsx
